# Supplementary material for: Targeting the lncRNA DUXAP8/miR-29a/PIK3CA Network Restores Doxorubicin Chemosensitivity via PI3K-AKT-mTOR Signaling and Synergizes With Inotuzumab Ozogamicin in Chemotherapy-Resistant B-Cell Acute Lymphoblastic Leukemia
Source: Front Oncol. 2022 Mar 2;12:773601. doi: 10.3389/fonc.2022.773601 (PMC8924619; doi:10.3389/fonc.2022.773601)
Supplement: Supplementary file 7 [file DataSheet_1.zip]

Archive with 20 entries (19 files):
- Western Blot Original Image/
- Western Blot Original Image/Fig 3 Bcl-2.jpg
- Western Blot Original Image/Fig 3 cleaved caspase-3.jpg
- Western Blot Original Image/Fig 3 a┬-actin.jpg
- Western Blot Original Image/Fig 5 Bcl-2.jpg
- Western Blot Original Image/Fig 5 cleaved caspase-3.jpg
- Western Blot Original Image/Fig 5 a┬-actin.jpg
- Western Blot Original Image/Fig 6 PKI3CA.jpg
- Western Blot Original Image/Fig 6 a┬-actin.jpg
- Western Blot Original Image/Fig 7 AKT.jpg
- Western Blot Original Image/Fig 7 PIK3CA.jpg
- Western Blot Original Image/Fig 7 S6K.jpg
- Western Blot Original Image/Fig 7 mTOR.jpg
- Western Blot Original Image/Fig 7 pAKT.jpg
- Western Blot Original Image/Fig 7 pS6K.jpg
- Western Blot Original Image/Fig 7 pmTOR.jpg
- Western Blot Original Image/Fig 7 a┬-actin.jpg
- Western Blot Original Image/Fig 8 Bcl-2.jpg
- Western Blot Original Image/Fig 8 cleaved caspse-3.jpg
- Western Blot Original Image/Fig 8 a┬-actin.jpg
